# Supplementary material for: Sporulation Strategies and Potential Role of the Exosporium in Survival and Persistence of Clostridium botulinum
Source: Int J Mol Sci. 2022 Jan 11;23(2):754. doi: 10.3390/ijms23020754 (PMC8775613; doi:10.3390/ijms23020754)
Supplement: Supplementary file 1 [file ijms-23-00754-s001.zip]

Archive with 2 entries (2 files):
- ijms-1489192-supplementary.pdf
- Table S2.xlsx
